# Supplementary material for: Fabrication of ZnO and TiO2 Nanotubes via Flexible Electro-Spun Nanofibers for Photocatalytic Applications
Source: Nanomaterials (Basel). 2021 May 15;11(5):1305. doi: 10.3390/nano11051305 (PMC8156990; doi:10.3390/nano11051305)
Supplement: Supplementary file 1 [file nanomaterials-11-01305-s001.zip]

Archive with 1 entries (1 files):
- nanomaterials-1190057-supplementary.pdf
